# Supplementary material for: Sex differences in the genetic and causal relationships between depression, smoking, and alcohol use: the role of socioeconomic status
Source: Psychol Med. 2026 Mar 2;56:e58. doi: 10.1017/S0033291726103195 (PMC12969216; doi:10.1017/S0033291726103195)
Supplement: Hu et al. supplementary material 2 — Hu et al. supplementary material [file S0033291726103195sup002.xlsx]

## Sheet: Index
Index of Supplementary Data (S1-S16)
Table	Contents
S1	STROBE-MR checklist of recommended items to address in reports of Mendelian randomization studies
S2	LD score regression intercepts and ratios for conducted sex-specific GWAS in UKB
S3	Genetic correlation between conducted GWAS and GSCAN results
S4	Sex-specific genetic correlation of substance use and depression
S5	Sex-specific MR estimates of MDD on substance use
S6	Sex-specific MR estimates of substance use on MDD
S7	MVMR analysis of using MDD and IMD as exposures onto substance use
S8	MVMR analysis of using MDD and household income as exposures onto substance use
S9	MVMR analysis of using MDD and occupational income as exposures onto substance use
S10	MVMR analysis of using substance use and IMD as exposures onto MDD
S11	MVMR analysis of using substance use and household income as exposures onto MDD
S12	MVMR analysis of using MDD and occupational income as exposures onto substance use
S13	F-statistics for MR instruments across traits and sex groups
S14	Comparison of effet sizes for female and male MDD instrumental variables in the full GWAS and the UKB-excluded GWAS
S15	Comparison of Mrlap-corrected estimates and IVW estimates
S16	Two-sample MR analyses of the effect of CigDay, and drinking traits on MDD with the CHRNA5-A3-B4 variants removed for CigDay, and ADH1B variants

## Sheet: S1
Table S1. STROBE-MR checklist of recommended items to address in reports of Mendelian randomization studies1,2
Item No.	Section	Checklist item	Page No.
1	TITLE and ABSTRACT	Indicate Mendelian randomization (MR) as the study’s design in the title and/or the abstract if that is a main purpose of the study	1,2
	INTRODUCTION
2	Background	Explain the scientific background and rationale for the reported study. What is the exposure? Is a potential causal relationship between exposure and outcome plausible? Justify why MR is a helpful method to address the study question	3,4
3	Objectives	State specific objectives clearly, including pre-specified causal hypotheses (if any). State that MR is a method that, under specific assumptions, intends to estimate causal effects	5
	METHODS
4	Study design and data sources	Present key elements of the study design early in the article. Consider including a table listing sources of data for all phases of the study. For each data source contributing to the analysis, describe the following:
	a)	Setting: Describe the study design and the underlying population, if possible. Describe the setting, locations, and relevant dates, including periods of recruitment, exposure, follow-up, and data collection, when available.	5-7
	b)	Participants: Give the eligibility criteria, and the sources and methods of selection of participants. Report the sample size, and whether any power or sample size calculations were carried out prior to the main analysis	Table 1
	c)	Describe measurement, quality control and selection of genetic variants	8
	d)	For each exposure, outcome, and other relevant variables, describe methods of assessment and diagnostic criteria for diseases	5-7
	e)	Provide details of ethics committee approval and participant informed consent, if relevant	15
5	Assumptions	Explicitly state the three core IV assumptions for the main analysis (relevance, independence and exclusion restriction) as well assumptions for any additional or sensitivity analysis	8
6	Statistical methods: main analysis	Describe statistical methods and statistics used
	a)	Describe how quantitative variables were handled in the analyses (i.e., scale, units, model)	5-7
	b)	Describe how genetic variants were handled in the analyses and, if applicable, how their weights were selected	8
	c)	Describe the MR estimator (e.g. two-stage least squares, Wald ratio) and related statistics. Detail the included covariates and, in case of two-sample MR, whether the same covariate set was used for adjustment in the two samples	8
	d)	Explain how missing data were addressed	NA
	e)	If applicable, indicate how multiple testing was addressed	8
7	Assessment of assumptions	Describe any methods or prior knowledge used to assess the assumptions or justify their validity	8
8	Sensitivity analyses and additional analyses	Describe any sensitivity analyses or additional analyses performed (e.g. comparison of effect estimates from different approaches, independent replication, bias analytic techniques, validation of instruments, simulations)	8
9	Software and pre-registration
	a)	Name statistical software and package(s), including version and settings used	8,9
	b)	State whether the study protocol and details were pre-registered (as well as when and where)	NA
	RESULTS
10	Descriptive data
	a)	Report the numbers of individuals at each stage of included studies and reasons for exclusion. Consider use of a flow diagram	Figure 1, Table 1
	b)	Report summary statistics for phenotypic exposure(s), outcome(s), and other relevant variables (e.g. means, SDs, proportions)	Table 1
	c)	If the data sources include meta-analyses of previous studies, provide the assessments of heterogeneity across these studies	10, 11
	d)	For two-sample MR:	9
		i. Provide justification of the similarity of the genetic variant-exposure associations between the exposure and outcome samples
		ii. Provide information on the number of individuals who overlap between the exposure and outcome studies
11	Main results
	a)	Report the associations between genetic variant and exposure, and between genetic variant and outcome, preferably on an interpretable scale
	b)	Report MR estimates of the relationship between exposure and outcome, and the measures of uncertainty from the MR analysis, on an interpretable scale, such as odds ratio or relative risk per SD difference	10, 11
	c)	If relevant, consider translating estimates of relative risk into absolute risk for a meaningful time period	NA
	d)	Consider plots to visualize results (e.g. forest plot, scatterplot of associations between genetic variants and outcome versus between genetic variants and exposure)	figure 3, figure 4, figure 5
12	Assessment of assumptions
	a)	Report the assessment of the validity of the assumptions	10, 11
	b)	Report any additional statistics (e.g., assessments of heterogeneity across genetic variants, such as I2, Q statistic or E-value)	10, 11
13	Sensitivity analyses and additional analyses
	a)	Report any sensitivity analyses to assess the robustness of the main results to violations of the assumptions	10, 11
	b)	Report results from other sensitivity analyses or additional analyses	11
	c)	Report any assessment of direction of causal relationship (e.g., bidirectional MR)	10, 11
	d)	When relevant, report and compare with estimates from non-MR analyses	13, 14
	e)	Consider additional plots to visualize results (e.g., leave-one-out analyses)	NA
	DISCUSSION
14	Key results	Summarize key results with reference to study objectives	12
15	Limitations	Discuss limitations of the study, taking into account the validity of the IV assumptions, other sources of potential bias, and imprecision. Discuss both direction and magnitude of any potential bias and any efforts to address them	14
16	Interpretation
	a)	Meaning: Give a cautious overall interpretation of results in the context of their limitations and in comparison with other studies	12-14
	b)	Mechanism: Discuss underlying biological mechanisms that could drive a potential causal relationship between the investigated exposure and the outcome, and whether the gene-environment equivalence assumption is reasonable. Use causal language carefully, clarifying that IV estimates may provide causal effects only under certain assumptions	13
	c)	Clinical relevance: Discuss whether the results have clinical or public policy relevance, and to what extent they inform effect sizes of possible interventions	14
17	Generalizability	Discuss the generalizability of the study results (a) to other populations, (b) across other exposure periods/timings, and (c) across other levels of exposure	NA
	OTHER INFORMATION
18	Funding	Describe sources of funding and the role of funders in the present study and, if applicable, sources of funding for the databases and original study or studies on which the present study is based	15
19	Data and data sharing	Provide the data used to perform all analyses or report where and how the data can be accessed, and reference these sources in the article. Provide the statistical code needed to reproduce the results in the article, or report whether the code is publicly accessible and if so, where	15
20	Conflicts of Interest	All authors should declare all potential conflicts of interest	15
This checklist is copyrighted by the Equator Network under the Creative Commons Attribution 3.0 Unported (CC BY 3.0) license.
1. Skrivankova VW, Richmond RC, Woolf BAR, Yarmolinsky J, Davies NM, Swanson SA, et al. Strengthening the Reporting of Observational Studies in Epidemiology using Mendelian Randomization (STROBE-MR) Statement. JAMA. 2021;under review.
2. Skrivankova VW, Richmond RC, Woolf BAR, Davies NM, Swanson SA, VanderWeele TJ, et al. Strengthening the Reporting of Observational Studies in Epidemiology using Mendelian Randomisation (STROBE-MR): Explanation and Elaboration. BMJ. 2021;375:n2233.

## Sheet: S2
Table S2. LD score regression intercepts and ratios for conducted sex-specific GWAS in UKB
Trait	Sex	Lambda_GC	Intercept	Intercept_SE	Ratio	Ratio_SE
Smoking initiation (SmkInit)	combined	1.6869	1.1199	0.0104	0.1285	0.0112
	female	1.421	1.0643	0.0088	0.1211	0.0166
	male	1.3409	1.0281	0.0087	0.0637	0.0198
Smoking cessation (SmkCes)	combined	1.2299	1.0139	0.0076	0.0523	0.0287
	female	1.1364	1.007	0.0074	0.0461	0.0488
	male	1.1238	1.021	0.0072	0.1589	0.0548
Cigarettes per day (CigDay)	combined	1.2136	1.0156	0.0079	0.058	0.0295
	female	1.1144	1.0078	0.0071	0.0566	0.0518
	male	1.1175	1.0184	0.0076	0.1357	0.056
Drinking frequency (DrnkFreq)	combined	1.5808	1.0638	0.011	0.0855	0.0148
	female	1.4069	1.048	0.0092	0.098	0.0188
	male	1.2597	1.0059	0.0084	0.0192	0.0272
Drinks per week (DrnkWk)	combined	1.365	1.0311	0.0087	0.0669	0.0188
	female	1.1876	1.0159	0.0074	0.0758	0.0352
	male	1.2398	1.0131	0.0086	0.0439	0.0288
Socieconomic statuts (SES)	combined	1.3929	1.0791	0.008	0.1785	0.0181
	female	1.2492	1.0546	0.0071	0.2191	0.0286
	male	1.2379	1.0375	0.0072	0.1575	0.0301

## Sheet: S3
Table S3. Genetic correlation between conducted sex-combined GWAS and GSCAN results
UKB_GWAS	GSCAN	rg	se	p
SmkInit	SmkInit	0.9887	0.0053	< 1×10-300
SmkCes*	SmkCes	-0.9188	0.0218	< 1×10-300
CigDay	CigDay	0.9874	0.0119	< 1×10-300
DrnkFreq	DrnkWk	0.7448	0.0119	< 1×10-300
DrnkWk	DrnkWk	0.9476	0.0093	< 1×10-300
*Note: The UK Biobank smoking-cessation GWAS was coded as former vs. current smokers, whereas the GSCAN phenotype was coded in the reverse direction (current vs. former)

## Sheet: S4
Table S4. Sex-specific genetic correlation of substance use and depression
Substance	MDD	rg	SE	P	FDR P	Z for female and male	P of Z	FDR P of Z
SmkInit	combined	0.3281	0.0232	2.3886e-45	4.29948e-44	1.06	0.288	0.432
	female	0.3221	0.0269	4.9483e-33	2.96898e-32			0.432
	male	0.2761	0.0339	4.1222e-16	1.05999e-15			0.432
SmkCes	combined	-0.2603	0.0335	7.7581e-15	1.55162e-14	1.28	0.199	0.597
	female	-0.2918	0.0419	3.4086e-12	5.57771e-12			0.597
	male	-0.2051	0.053	0.0001	0.000128571			0.597
CigDay	combined	0.2938	0.0365	8.4721e-16	1.90622e-15	3.24	0.00118	0.00708
	female	0.3393	0.0459	1.4552e-13	2.61936e-13			0.00708
	male	0.1335	0.0438	0.0023	0.0025875			0.00708
DrnkFreq	combined	-0.2716	0.0242	2.9594e-29	1.33173e-28	0.51	0.61	0.732
	female	-0.2531	0.0262	4.8831e-22	1.46493e-21			0.732
	male	-0.2289	0.0396	7.4571e-09	1.03252e-08			0.732
DrnkWk	combined	0.0893	0.0278	0.0013	0.00156	1.17	0.243	0.486
	female	0.0874	0.0323	0.0068	0.0072			0.486
	male	0.0279	0.0394	0.4783	0.4783			0.486
PAU	combined	0.3505	0.0274	2.3079e-37	2.07711e-36	0.154	0.878	0.878
	female	0.3123	0.0475	5.0532e-11	7.5798e-11			0.878
	male	0.3037	0.0295	8.5517e-25	3.07861e-24			0.878

## Sheet: S5
Table S5. Sex-specific MR estimates of MDD on substance use
				IVW			MR Egger			Weighted Median			Simple Mode			Weighted Mode			Cochran's Q		MR PRESSO
Exposure	Outcome	Sex	nSNPs	Beta	SE	P-value	Beta	SE	P-value	Beta	SE	P-value	Beta	SE	P-value	Beta	SE	P-value	Q_stat	Q_pval	Global_Test_PValue	Outlier_removed_beta	Outlier_removed_SD	Outlier_removed_pval	Distortion_pval
MDD	SmkInit	combined	16	0.307625	0.0509026	1.50882e-09	0.104659	0.203444	0.614973	0.325402	0.0527986	7.13388e-10	0.398169	0.0887987	0.000437063	0.400821	0.0982608	0.000987113	42.7102	0.000174613	0.006	0.335352	0.0428791	1.78075e-06	0.552
		female	16	0.34357	0.059888	9.64406e-09	0.244876	0.244299	0.333179	0.36094	0.0660293	4.5937e-08	0.351666	0.105028	0.00440071	0.33143	0.0943162	0.00313206	31.4482	0.00764762	0.037	0.38006	0.0473533	1.31857e-06	0.458
		male	6	0.0989819	0.0577238	0.0863911	-0.102779	0.36346	0.795736	0.101212	0.0749571	0.176932	0.14605	0.099419	0.215752	0.1166	0.0928446	0.277519	1.9364	0.747455	0.78	NA	NA	NA	NA
	SmkCes	combined	16	-0.13413	0.112465	0.23301	0.311368	0.448532	0.498919	-0.051266	0.0900308	0.569066	-0.18441	0.17894	0.319075	-0.00470386	0.117088	0.968485	68.8026	7.29331e-09	<0.001	-0.0932324	0.087079	0.305383	0.354
		female	16	-0.158185	0.130832	0.226636	0.263901	0.522174	0.621149	-0.0225527	0.115163	0.844741	-0.0782698	0.219586	0.726473	-0.009254	0.158558	0.95423	43.607	0.000126668	<0.001	-0.242729	0.0973344	0.0257754	0.533
		male	6	0.0131755	0.171019	0.938591	0.997897	1.10206	0.431957	-0.115906	0.136175	0.394684	-0.143501	0.169385	0.444604	-0.138153	0.188953	0.505212	13.0356	0.0111033	0.034	-0.206608	0.0610457	0.0429493	0.168
	CigDay	combined	16	0.130924	0.0368264	0.00037775	-0.192724	0.123606	0.141267	0.0940847	0.0420632	0.0253028	0.161898	0.0725283	0.0412738	0.0940599	0.0536163	0.0997765	30.8332	0.00924753	0.022	NA	NA	NA	NA
		female	16	0.120791	0.036493	0.000933006	-0.0950384	0.137035	0.49932	0.0957034	0.0432951	0.027071	0.210216	0.0745238	0.0129066	0.0997734	0.0603887	0.11927	21.1453	0.13225	0.192	NA	NA	NA	NA
		male	6	0.130373	0.0631116	0.0388512	0.504608	0.403589	0.299834	0.181691	0.070586	0.0100521	0.181123	0.0895266	0.113096	0.18289	0.0816309	0.0885773	5.604	0.230738	0.327	NA	NA	NA	NA
	DrnkFreq	combined	16	-0.10254	0.0358603	0.00424419	-0.0356669	0.147536	0.812478	-0.0913479	0.022261	4.06959e-05	-0.0918246	0.0300697	0.00804206	-0.0880989	0.0259567	0.00400617	99.3605	1.72451e-14	<0.001	-0.0987227	0.0174144	0.000144672	0.725
		female	16	-0.0909182	0.035384	0.0101852	-0.0250369	0.144153	0.864601	-0.0629433	0.0325509	0.0531517	-0.0456763	0.0598625	0.457284	-0.0576971	0.0483338	0.251124	48.491	2.11852e-05	<0.001	-0.0898712	0.0297834	0.00990006	0.971
		male	6	-0.126129	0.0258608	1.07601e-06	0.0367709	0.162844	0.835862	-0.118026	0.0353052	0.000828688	-0.118404	0.0446383	0.0568324	-0.111109	0.0409048	0.05319	1.19636	0.878698	0.919	NA	NA	NA	NA
	DrnkWk	combined	16	0.00442049	0.0218356	0.839569	0.00270555	0.0904661	0.976564	0.00655926	0.0189694	0.729507	-0.023358	0.0338406	0.500587	-0.00311545	0.0261401	0.906712	48.4381	2.1607e-05	<0.001	0.0169551	0.0177877	0.356661	0.662
		female	16	0.0113196	0.0227863	0.619351	0.0756211	0.0917833	0.423806	0.000602475	0.0275407	0.982547	-0.0489774	0.0583896	0.414748	-0.0104325	0.0458836	0.823207	27.2232	0.0269699	0.032	NA	NA	NA	NA
		male	6	-0.0698395	0.0457157	0.126589	-0.0816443	0.332306	0.821771	-0.0792886	0.0376547	0.0352326	-0.122864	0.0674524	0.142629	-0.126579	0.0777047	0.17865	15.9545	0.00308082	0.021	-0.0693288	0.0465406	0.274771	NA
	PAU	combined	16	0.0934477	0.02961	0.0016	0.125927	0.15843	0.44	0.115253	0.0252273	4.91e-06	0.118769	0.036609	0.00545	0.116175	0.0336919	0.00359	48.0376	2.50781e-05	<0.001	0.11772	0.0195249	3.09563e-05	0.307
		female	16	0.116838	0.047325	0.0135555	0.309063	0.252312	0.240814	0.0956798	0.0476973	0.0448583	0.229496	0.102909	0.041442	0.0497835	0.0730726	0.506072	35.1849	0.00231421	0.004	0.134633	0.0399325	0.00456441	0.593
		male	6	-0.038365	0.040886	0.348064	0.085742	0.356206	0.821615	-0.0489836	0.0487324	0.314823	-0.04904	0.067639	0.500912	-0.0490426	0.0550937	0.414151	5.87125	0.208972	0.018	-0.0360577	0.0453637	0.471194	0.385

## Sheet: S6
Table S6. Sex-specific MR estimates of substance use on MDD
				IVW			MR Egger			Weighted median			Simple mode			Weighted mode			Cochran's Q		MR PRESSO
Exposure	Outcome	Sex	nSNPs	Beta	SE	P-value	Beta	SE	P-value	Beta	SE	P-value	Beta	SE	P-value	Beta	SE	P-value	Q_stat	Q_pval	Global_Test_PValue	Outlier_removed_beta	Outlier_removed_SD	Outlier_removed_pval	Distortion_pval
SmkInit	MDD	combined	95	0.162352	0.0400402	5.01923e-05	0.109264	0.201367	0.588682	0.111023	0.048219	0.021308	0.0418727	0.140615	0.76652	0.0418727	0.100354	0.677437	188.802	3.54493e-08	<0.001	0.149015	0.0384675	0.000198052	0.954
		female	21	0.20777	0.0635311	0.00107405	0.137473	0.422534	0.748469	0.154051	0.0710468	0.0301356	0.130803	0.14892	0.390188	0.13492	0.13538	0.330864	39.9575	0.0050576	0.004	0.231459	0.0588924	0.000898634	NA
		male	27	0.114452	0.0557288	0.0400017	-0.437764	0.229166	0.0676374	0.122124	0.0707355	0.0842591	0.235207	0.152118	0.134141	0.215002	0.147434	0.156735	33.107	0.159017	0.157	NA	NA	NA	NA
SmkCes		combined	5	-0.0287267	0.140394	0.837872	-0.187477	0.459123	0.710423	-0.0917193	0.0779592	0.239394	-0.100821	0.0853979	0.303168	-0.0853668	0.0755526	0.321684	21.3272	0.0002727	0.005	-0.115116	0.053915	0.122415	0.645
		female	2	-0.0585733	0.0775193	0.449892	NA	NA	NA	NA	NA	NA	NA	NA	NA	NA	NA	NA	0.140811	0.707476	NA	NA	NA	NA	NA
		male	2	0.0567141	0.107849	0.598982	NA	NA	NA	NA	NA	NA	NA	NA	NA	NA	NA	NA	0.898446	0.343199	NA	NA	NA	NA	NA
CigDay		combined	7	-0.068962	0.0877075	0.431707	-0.433822	0.129759	0.0204783	-0.0678459	0.065898	0.303217	-0.0622586	0.112718	0.600668	-0.0739588	0.0618402	0.276825	13.624	0.0341308	0.155	NA	NA	NA	NA
		female	5	-0.0892252	0.0689662	0.195751	-0.105733	0.174267	0.586868	-0.0900797	0.0766078	0.239653	-0.12082	0.109941	0.33349	-0.0918804	0.0820985	0.325741	1.27042	0.866375	0.908	NA	NA	NA	NA
		male	3	0.141922	0.106281	0.181763	0.170152	0.545018	0.807355	0.134087	0.112914	0.235025	0.136688	0.163066	0.490114	0.132126	0.109684	0.351562	0.0652358	0.967908	NA	NA	NA	NA	NA
DrnkFreq		combined	63	-0.127314	0.107433	0.235996	0.146334	0.278754	0.601515	-0.0087487	0.113095	0.938339	-0.537142	0.262955	0.0453381	0.0463795	0.147513	0.754266	150.72	2.38068e-09	<0.001	-0.0922754	0.0924794	0.322454	0.415
		female	21	-0.0558465	0.119337	0.639804	0.12039	0.279295	0.671284	0.0643334	0.122142	0.598395	0.072775	0.20772	0.729738	0.072775	0.135339	0.596702	42.5547	0.00234002	0.002	-0.113304	0.114796	0.336044	NA
		male	12	-0.349401	0.217808	0.108677	-0.133473	0.502824	0.796057	-0.219706	0.202049	0.276865	-0.2106	0.291472	0.485041	-0.228165	0.214026	0.309235	25.0831	0.00886485	0.007	-0.237886	0.185857	0.229459	0.239
DrnkWk		combined	26	0.250615	0.162697	0.123467	0.134323	0.355749	0.709062	0.164248	0.175411	0.349087	0.345681	0.297872	0.256807	0.206047	0.194027	0.298409	50.767	0.00171225	<0.001	NA	NA	NA	NA
		female	5	-0.114913	0.183111	0.530294	0.144711	0.341451	0.700255	0.0807672	0.220019	0.713551	0.0747422	0.359583	0.845494	0.123189	0.301317	0.703603	2.84156	0.58468	0.57	NA	NA	NA	NA
		male	10	-0.262035	0.198895	0.187688	-0.0670633	0.457116	0.886595	-0.113622	0.22177	0.608412	-0.138049	0.312363	0.66793	-0.112416	0.289541	0.705964	16.0371	0.0985742	0.118	NA	NA	NA	NA
PAU		combined	63	0.13635	0.099441	0.170323	-0.202329	0.250125	0.42171	0.0990327	0.116056	0.393481	-0.0319949	0.231119	0.890346	0.0202093	0.14782	0.891699	132.596	4.79921e-07	<0.001	NA	NA	NA	NA
		female	3	0.174985	0.178294	0.326377	0.247381	0.289668	0.550024	0.14181	0.202707	0.48419	0.122378	0.229073	0.646614	0.123527	0.25189	0.672372	0.261593	0.877396	NA	NA	NA	NA	NA
		male	32	0.187187	0.149979	0.211997	-0.405419	0.314338	0.20699	-0.0352143	0.161155	0.827031	0.0742811	0.382864	0.84743	-0.117371	0.197671	0.556976	71.6416	4.64207e-05	<0.001	NA	NA	NA	NA

## Sheet: S7
Table S7. MVMR analysis of using MDD and IMD as exposures onto substance use
			MDD				IMD				Cochran's Q
Outcome	Sex	nSNPs	Beta	SE	P-value	Fstat	Beta	SE	P-value	Fstat	Q_stat	Q_pval
SmkInit	combined	31	0.0456197	0.0684018	0.510084	12.4563	-1.09641	0.199646	6.47318e-06	18.2504	127.094	1.39698e-14
	female	17	0.0250298	0.0906462	0.786219	19.6348	-0.842811	0.486924	0.103983	5.20661	63.1204	3.30386e-08
	male	9	0.139096	0.0894192	0.163768	14.9862	-0.648882	0.328921	0.0891279	10.8588	17.9309	0.0064071
SmkCes	combined	31	0.0745755	0.0699928	0.295453	12.4563	0.938399	0.204515	7.95077e-05	18.2504	53.3805	0.00264929
	female	17	0.0968059	0.0877554	0.287353	19.6348	1.8174	0.471865	0.00156902	5.20661	16.3087	0.294891
	male	9	0.0508699	0.116815	0.676329	14.9862	0.641102	0.42827	0.178068	10.8588	12.7289	0.0475487
CigDay	combined	31	0.0281065	0.0338875	0.41365	12.4563	-0.452609	0.098934	8.25464e-05	18.2504	52.5184	0.00334115
	female	17	0.0208435	0.0456703	0.654648	19.6348	-0.247778	0.245454	0.328759	5.20661	33.1267	0.0027622
	male	9	0.0848008	0.0582354	0.188685	14.9862	-0.126238	0.213112	0.572243	10.8588	10.1693	0.1177
DrnkFreq	combined	31	0.0328276	0.0264915	0.225217	12.4563	0.40327	0.0773302	1.39583e-05	18.2504	96.8707	1.61878e-09
	female	17	0.0286015	0.0327576	0.396356	19.6348	0.352822	0.175999	0.0633929	5.20661	37.4897	0.000621705
	male	9	-0.0757201	0.0461319	0.144722	14.9862	0.468044	0.169604	0.0281112	10.8588	20.2331	0.00251677
DrnkWk	combined	31	0.0380388	0.0193104	0.0584708	12.4563	-0.0949159	0.0564004	0.103133	18.2504	78.6296	1.06606e-06
	female	17	0.0462591	0.0183658	0.0236142	19.6348	-0.0751061	0.0986757	0.458372	5.20661	17.6333	0.223995
	male	9	-0.0310244	0.0496654	0.551997	14.9862	0.0162173	0.18272	0.931763	10.8588	40.484	3.65874e-07
PAU	combined	31	0.0916442	0.0221025	0.000268528	12.4563	0.0232653	0.0674849	0.732772	18.2504	63.5003	0.000142761
	female	17	0.103273	0.0436882	0.0320033	19.6348	0.238522	0.237829	0.331808	5.20661	32.0665	0.00391973
	male	9	0.0306491	0.0534746	0.584476	14.9862	0.108994	0.125882	0.415264	10.8588	19.0727	0.00404257

## Sheet: S8
Table S8. MVMR analysis of using MDD and household income as exposures onto substance use
			MDD				Household Income				Cochran's Q
Outcome	Sex	nSNPs	Beta	SE	P-value	Fstat	Beta	SE	P-value	Fstat	Q_stat	Q_pval
SmkInit	combined	56	0.0981645	0.0702246	0.16787	7.72505	0.0968266	0.138279	0.486792	20.9329	363.709	6.51121e-48
	female	28	0.038751	0.0992467	0.699383	13.3861	-0.423922	0.393725	0.291506	17.2276	158.294	2.45336e-21
	male	16	0.141802	0.0805686	0.100227	9.87731	0.0196857	0.258366	0.940343	27.3233	35.8185	0.000633078
SmkCes	combined	56	-0.0087168	0.0996401	0.930611	7.72505	-0.0160711	0.196366	0.935074	20.9329	249.434	3.05073e-27
	female	28	0.0993821	0.128593	0.446587	13.3861	-0.0440431	0.510969	0.931972	17.2276	78.2071	2.17331e-07
	male	16	0.00912198	0.117858	0.939402	9.87731	0.0365602	0.378108	0.924341	27.3233	30.0117	0.00469143
CigDay	combined	56	0.0580167	0.0382692	0.135348	7.72505	0.0743475	0.0753748	0.32835	20.9329	151.426	2.0665e-11
	female	28	0.0171577	0.0441097	0.700459	13.3861	0.0376565	0.175429	0.831712	17.2276	57.556	0.000225082
	male	16	0.0835623	0.0456409	0.0884844	9.87731	-0.0324618	0.146235	0.827532	27.3233	13.9421	0.377931
DrnkWk	combined	56	0.0283106	0.018701	0.135894	7.72505	0.0222198	0.0368357	0.548892	20.9329	161.491	6.75305e-13
	female	28	0.052131	0.0320728	0.11614	13.3861	-0.174716	0.127238	0.181435	17.2276	96.6265	2.30667e-10
	male	16	-0.00782768	0.0501067	0.87809	9.87731	0.107152	0.160669	0.515671	27.3233	92.1709	5.36471e-14
DrnkFreq	combined	56	-0.000748245	0.0408145	0.985441	7.72505	0.0472437	0.0803745	0.55912	20.9329	593.501	2.05015e-92
	female	28	0.0368789	0.0505891	0.472525	13.3861	-0.261959	0.200662	0.203168	17.2276	178.44	4.03174e-25
	male	16	-0.0849028	0.0612417	0.187322	9.87731	0.0119286	0.19638	0.952423	27.3233	99.4988	2.07461e-15
PAU	combined	56	0.0692937	0.0225634	0.00333656	7.72505	-0.0480053	0.0450538	0.291387	20.9329	142.82	3.53783e-10
	female	28	0.095536	0.0407155	0.0268517	13.3861	-0.179086	0.160389	0.27439	17.2276	52.1366	0.00115193
	male	16	0.0501182	0.0465119	0.299459	9.87731	0.0948477	0.11494	0.423102	27.3233	31.4087	0.00293711

## Sheet: S9
Table S9. MVMR analysis of using MDD and occupational income as exposures onto substance use
			MDD				Occupational Income				Cochran's Q
Outcome	Sex	nSNPs	Beta	SE	P-value	Fstat	Beta	SE	P-value	Fstat	Q_stat	Q_pval
SmkInit	combined	78	-0.00671088	0.0622342	0.914413	6.17447	0.113449	0.0951662	0.236924	27.0144	448.212	1.53849e-54
	female	52	-0.0214366	0.0838484	0.799263	8.40461	-0.135656	0.192212	0.48361	28.5467	258.343	3.1619e-30
	male	14	0.0663497	0.0684487	0.35151	13.1245	-0.197827	0.241228	0.428159	24.7146	26.7683	0.0049802
SmkCes	combined	78	0.135369	0.0836785	0.109864	6.17447	-0.248626	0.12813	0.0560384	27.0144	261.917	1.54132e-22
	female	52	0.0472121	0.11865	0.69239	8.40461	0.0917611	0.272381	0.737613	28.5467	150.399	3.09859e-12
	male	14	0.00237488	0.121264	0.984697	13.1245	-0.670526	0.427609	0.142841	24.7146	31.0589	0.00107805
CigDay	combined	78	-0.000258343	0.0365757	0.994383	6.17447	0.125505	0.0559888	0.0279052	27.0144	212.974	3.76416e-15
	female	52	-0.0360141	0.0478359	0.45506	8.40461	-0.0123148	0.10982	0.911165	28.5467	151.851	1.87134e-12
	male	14	0.00861225	0.0602728	0.88875	13.1245	-0.307326	0.212328	0.173398	24.7146	24.4052	0.0111289
DrnkWk	combined	78	0.00198367	0.0270353	0.941702	6.17447	0.0454193	0.0413542	0.275541	27.0144	521.22	5.17911e-68
	female	52	0.0245977	0.0276121	0.377287	8.40461	-0.0362764	0.0633235	0.569297	28.5467	166.592	1.00133e-14
	male	14	0.0107183	0.038182	0.78371	13.1245	0.24252	0.134468	0.096447	24.7146	51.3492	3.57557e-07
DrnkFreq	combined	78	0.0214026	0.0406457	0.60003	6.17447	-0.0149246	0.0621573	0.810891	27.0144	892.843	3.32027e-140
	female	52	0.0245533	0.0474693	0.607265	8.40461	0.0996231	0.108809	0.364284	28.5467	363.539	1.30834e-49
	male	14	-0.00198888	0.0586665	0.973513	13.1245	0.0779811	0.206727	0.712599	24.7146	99.1597	2.61919e-16
PAU	combined	78	0.0900033	0.0290831	0.00275727	6.17447	0.0248208	0.0456144	0.587935	27.0144	346.981	1.36851e-36
	female	51	0.0939298	0.0341704	0.00834966	8.55904	0.0653147	0.0799538	0.417937	28.4849	80.2024	0.00244082
	male	14	0.0176952	0.0467953	0.711931	13.1245	0.00579439	0.130496	0.965314	24.7146	29.8407	0.00167848

[truncated: 7 more sheets: S10, S11, S12, S13, S14, S15, S16]
